# Supplementary material for: Mental illness and pulmonary tuberculosis: a bidirectional two-sample Mendelian randomization study
Source: Front Psychiatry. 2024 Apr 29;15:1345863. doi: 10.3389/fpsyt.2024.1345863 (PMC11089237; doi:10.3389/fpsyt.2024.1345863)
Supplement: Supplementary file 1 [file DataSheet_1.csv]

major depression	chr.exposure	pos.exposure	beta.exposure	se.exposure	pval.exposure	samplesize.exposure	id.exposure	SNP	effect_allele.exposure	other_allele.exposure	eaf.exposure	exposure	mr_keep.exposure	pval_origin.exposure	data_source.exposure
1	1	52274078	0.0283	0.0043	5.11E-11	NA	ieu-b-102	rs7551758	G	T	0.5329	Major depression || id:ieu-b-102	TRUE	reported	igd
2	1	72765116	0.0382	0.0044	2.90E-18	NA	ieu-b-102	rs2568958	A	G	0.6042	Major depression || id:ieu-b-102	TRUE	reported	igd
3	1	175913828	-0.0262	0.0045	4.53E-09	NA	ieu-b-102	rs10913112	T	C	0.378	Major depression || id:ieu-b-102	TRUE	reported	igd
4	1	197704717	-0.03	0.0053	1.50E-08	NA	ieu-b-102	rs17641524	T	C	0.2101	Major depression || id:ieu-b-102	TRUE	reported	igd
5	1	49675276	-0.0449	0.0075	1.75E-09	NA	ieu-b-102	rs354155	C	G	0.0923	Major depression || id:ieu-b-102	TRUE	reported	igd
6	1	67132262	0.0251	0.0043	7.29E-09	NA	ieu-b-102	rs7538938	C	T	0.5599	Major depression || id:ieu-b-102	TRUE	reported	igd
7	1	18122009	-0.0264	0.0046	9.69E-09	NA	ieu-b-102	rs4141983	C	T	0.326	Major depression || id:ieu-b-102	TRUE	reported	igd
8	2	208049581	0.0263	0.0046	1.35E-08	NA	ieu-b-102	rs2111592	A	G	0.3141	Major depression || id:ieu-b-102	TRUE	reported	igd
9	2	212618440	0.0265	0.0047	1.71E-08	NA	ieu-b-102	rs72948506	A	G	0.2975	Major depression || id:ieu-b-102	TRUE	reported	igd
10	3	158171455	-0.0241	0.0044	3.28E-08	NA	ieu-b-102	rs35469634	G	A	0.5774	Major depression || id:ieu-b-102	TRUE	reported	igd
11	3	61255413	0.0248	0.0044	1.41E-08	NA	ieu-b-102	rs843812	A	G	0.4117	Major depression || id:ieu-b-102	TRUE	reported	igd
12	3	49214303	-0.0292	0.0052	1.59E-08	NA	ieu-b-102	rs9831648	T	G	0.7739	Major depression || id:ieu-b-102	TRUE	reported	igd
13	3	117515519	0.0297	0.0048	6.03E-10	NA	ieu-b-102	rs66511648	C	T	0.284	Major depression || id:ieu-b-102	TRUE	reported	igd
14	3	115977242	0.0412	0.0074	2.41E-08	NA	ieu-b-102	rs76954012	A	T	0.0931	Major depression || id:ieu-b-102	TRUE	reported	igd
15	5	103972357	0.0366	0.0046	1.43E-15	NA	ieu-b-102	rs30266	A	G	0.3271	Major depression || id:ieu-b-102	TRUE	reported	igd
16	5	87630769	0.0237	0.0043	4.71E-08	NA	ieu-b-102	rs247910	G	A	0.457	Major depression || id:ieu-b-102	TRUE	reported	igd
17	5	164487555	0.029	0.0043	1.61E-11	NA	ieu-b-102	rs7725715	A	G	0.5343	Major depression || id:ieu-b-102	TRUE	reported	igd
18	6	27182377	0.0704	0.012	4.51E-09	NA	ieu-b-102	rs150186873	C	A	0.0327	Major depression || id:ieu-b-102	TRUE	reported	igd
19	6	28366151	-0.062	0.007	1.14E-18	NA	ieu-b-102	rs2232423	G	A	0.1056	Major depression || id:ieu-b-102	TRUE	reported	igd
20	6	165117329	0.0283	0.0051	3.49E-08	NA	ieu-b-102	rs9364755	G	A	0.2262	Major depression || id:ieu-b-102	TRUE	reported	igd
21	6	67000001	-0.0261	0.0045	8.56E-09	NA	ieu-b-102	rs2214123	G	A	0.6466	Major depression || id:ieu-b-102	TRUE	reported	igd
22	6	142996618	0.026	0.0043	2.24E-09	NA	ieu-b-102	rs2876520	G	C	0.4688	Major depression || id:ieu-b-102	TRUE	reported	igd
23	7	82448100	0.024	0.0043	2.11E-08	NA	ieu-b-102	rs2522831	C	T	0.4739	Major depression || id:ieu-b-102	TRUE	reported	igd
24	7	109100414	0.0238	0.0043	4.12E-08	NA	ieu-b-102	rs4730387	A	T	0.4659	Major depression || id:ieu-b-102	TRUE	reported	igd
25	7	117625599	0.0283	0.0044	1.16E-10	NA	ieu-b-102	rs150346963	T	C	0.4118	Major depression || id:ieu-b-102	TRUE	reported	igd
26	7	12250402	0.031	0.0044	1.09E-12	NA	ieu-b-102	rs3807865	A	G	0.4105	Major depression || id:ieu-b-102	TRUE	reported	igd
27	7	2086814	-0.027	0.0049	4.68E-08	NA	ieu-b-102	rs10235664	C	T	0.2529	Major depression || id:ieu-b-102	TRUE	reported	igd
28	7	38724868	0.0363	0.0066	3.07E-08	NA	ieu-b-102	rs59082935	T	C	0.1342	Major depression || id:ieu-b-102	TRUE	reported	igd
29	9	37182655	0.0339	0.0058	4.69E-09	NA	ieu-b-102	rs62535714	A	G	0.1639	Major depression || id:ieu-b-102	TRUE	reported	igd
30	9	11203149	-0.0295	0.0044	1.68E-11	NA	ieu-b-102	rs1931388	G	A	0.4042	Major depression || id:ieu-b-102	TRUE	reported	igd
31	9	25232978	-0.039	0.007	2.41E-08	NA	ieu-b-102	rs59283172	A	G	0.1081	Major depression || id:ieu-b-102	TRUE	reported	igd
32	9	119731359	-0.0281	0.0048	4.25E-09	NA	ieu-b-102	rs2418449	C	T	0.281	Major depression || id:ieu-b-102	TRUE	reported	igd
33	10	106610839	-0.03	0.0045	2.29E-11	NA	ieu-b-102	rs1021363	G	A	0.6434	Major depression || id:ieu-b-102	TRUE	reported	igd
34	11	61471678	-0.0315	0.0056	1.90E-08	NA	ieu-b-102	rs198457	T	C	0.1886	Major depression || id:ieu-b-102	TRUE	reported	igd
35	11	88756779	0.0291	0.0044	2.93E-11	NA	ieu-b-102	rs4497414	C	T	0.44	Major depression || id:ieu-b-102	TRUE	reported	igd
36	11	113365141	0.0278	0.0044	3.57E-10	NA	ieu-b-102	rs4936276	C	G	0.622	Major depression || id:ieu-b-102	TRUE	reported	igd
37	12	52352301	0.0309	0.0054	7.96E-09	NA	ieu-b-102	rs61914045	A	G	0.2034	Major depression || id:ieu-b-102	TRUE	reported	igd
38	13	31790053	-0.034	0.0054	2.23E-10	NA	ieu-b-102	rs9529218	T	C	0.2031	Major depression || id:ieu-b-102	TRUE	reported	igd
39	13	53860655	0.0255	0.0046	2.62E-08	NA	ieu-b-102	rs9536381	T	C	0.3259	Major depression || id:ieu-b-102	TRUE	reported	igd
40	13	80921519	-0.0264	0.0048	3.56E-08	NA	ieu-b-102	rs508502	T	C	0.2992	Major depression || id:ieu-b-102	TRUE	reported	igd
41	14	42097937	-0.0297	0.0043	4.74E-12	NA	ieu-b-102	rs1950829	G	A	0.5173	Major depression || id:ieu-b-102	TRUE	reported	igd
42	14	103997525	-0.0289	0.0045	1.31E-10	NA	ieu-b-102	rs754287	A	T	0.3664	Major depression || id:ieu-b-102	TRUE	reported	igd
43	14	75125540	0.0258	0.0043	1.87E-09	NA	ieu-b-102	rs7152906	C	T	0.5196	Major depression || id:ieu-b-102	TRUE	reported	igd
44	15	88945878	-0.0292	0.0052	1.76E-08	NA	ieu-b-102	rs28541419	G	C	0.2308	Major depression || id:ieu-b-102	TRUE	reported	igd
45	16	13800430	0.0327	0.0055	3.09E-09	NA	ieu-b-102	rs12919291	C	G	0.1884	Major depression || id:ieu-b-102	TRUE	reported	igd
46	18	35155910	-0.0292	0.0046	1.40E-10	NA	ieu-b-102	rs4799949	T	C	0.6684	Major depression || id:ieu-b-102	TRUE	reported	igd
47	18	53099012	-0.0345	0.0047	2.53E-13	NA	ieu-b-102	rs12967143	C	G	0.7012	Major depression || id:ieu-b-102	TRUE	reported	igd
48	18	77580712	0.0323	0.0054	2.43E-09	NA	ieu-b-102	rs7241572	A	G	0.2047	Major depression || id:ieu-b-102	TRUE	reported	igd
49	18	50861409	0.0253	0.0043	4.35E-09	NA	ieu-b-102	rs1367635	C	T	0.5148	Major depression || id:ieu-b-102	TRUE	reported	igd
50	20	44692598	0.031	0.0049	2.40E-10	NA	ieu-b-102	rs13037326	T	C	0.2597	Major depression || id:ieu-b-102	TRUE	reported	igd
anxiety disorder	pval.exposure	chr.exposure	pos.exposure	beta.exposure	se.exposure	samplesize.exposure	id.exposure	SNP	effect_allele.exposure	other_allele.exposure	eaf.exposure	exposure	mr_keep.exposure	pval_origin.exposure	data_source.exposure
1	2.38E-06	2	72150177	0.0365504	0.00774569	117706	ukb-d-20544_15	rs139059714	T	A	0.0093243	|| id:ukb-d-20544_15	TRUE	reported	igd
2	1.29E-06	3	95114857	0.0318675	0.00658272	117706	ukb-d-20544_15	rs141793750	A	C	0.0128151	|| id:ukb-d-20544_15	TRUE	reported	igd
3	2.58E-06	3	134107044	0.00853323	0.00181473	117706	ukb-d-20544_15	rs55792881	G	C	0.20203	|| id:ukb-d-20544_15	TRUE	reported	igd
4	3.81E-06	3	48649457	-0.00883376	0.00191143	117706	ukb-d-20544_15	rs1264191	C	T	0.822246	|| id:ukb-d-20544_15	TRUE	reported	igd
5	2.63E-06	3	85033203	-0.00762304	0.00162252	117706	ukb-d-20544_15	rs1694895	T	C	0.355039	|| id:ukb-d-20544_15	TRUE	reported	igd
6	4.05E-06	4	32953162	0.00838957	0.00182016	117706	ukb-d-20544_15	rs73212997	C	A	0.196882	|| id:ukb-d-20544_15	TRUE	reported	igd
7	3.06E-06	5	122039997	-0.006803	0.00145773	117706	ukb-d-20544_15	rs17164793	A	G	0.529742	|| id:ukb-d-20544_15	TRUE	reported	igd
8	4.20E-06	6	31672268	0.0141829	0.00308241	117706	ukb-d-20544_15	rs34406901	G	A	0.0568025	|| id:ukb-d-20544_15	TRUE	reported	igd
9	2.02E-06	7	89029584	-0.014553	0.00306265	117706	ukb-d-20544_15	rs17169480	C	T	0.0607624	|| id:ukb-d-20544_15	TRUE	reported	igd
10	2.76E-06	7	12250378	0.00682505	0.00145579	117706	ukb-d-20544_15	rs3807866	A	G	0.408921	|| id:ukb-d-20544_15	TRUE	reported	igd
11	1.66E-06	9	90799436	0.0335095	0.00699366	117706	ukb-d-20544_15	rs79866996	G	A	0.0126026	|| id:ukb-d-20544_15	TRUE	reported	igd
12	8.74E-09	9	11724099	-0.00992248	0.00172448	117706	ukb-d-20544_15	rs62555663	A	C	0.222075	|| id:ukb-d-20544_15	TRUE	reported	igd
13	1.45E-06	10	13835250	-0.00730312	0.00151572	117706	ukb-d-20544_15	rs10906487	C	T	0.343945	|| id:ukb-d-20544_15	TRUE	reported	igd
14	1.73E-06	11	65681104	0.013017	0.00272132	117706	ukb-d-20544_15	rs141172478	T	C	0.0792021	|| id:ukb-d-20544_15	TRUE	reported	igd
15	2.48E-06	12	107822500	-0.0169821	0.00360576	117706	ukb-d-20544_15	rs78308659	C	T	0.0412723	|| id:ukb-d-20544_15	TRUE	reported	igd
16	4.93E-06	17	15175910	0.0122224	0.00267564	117706	ukb-d-20544_15	rs117713898	T	C	0.0807104	|| id:ukb-d-20544_15	TRUE	reported	igd
17	4.95E-06	22	46114797	0.0215771	0.00472425	117706	ukb-d-20544_15	rs146972845	A	G	0.026724	|| id:ukb-d-20544_15	TRUE	reported	igd
bipolar disorder	chr.exposure	pos.exposure	beta.exposure	se.exposure	pval.exposure	samplesize.exposure	id.exposure	SNP	effect_allele.exposure	other_allele.exposure	eaf.exposure	exposure	mr_keep.exposure	pval_origin.exposure	data_source.exposure
1	1	61105668	0.0566021	0.0094	1.62E-09	413466	ieu-b-5110	rs2126180	A	G	NA	Bipolar disorder bip2021 || id:ieu-b-5110	TRUE	reported	igd
2	1	163745389	-0.0542041	0.0094	7.17E-09	413466	ieu-b-5110	rs10737496	T	C	NA	Bipolar disorder bip2021 || id:ieu-b-5110	TRUE	reported	igd
3	2	169481837	-0.0618004	0.011	2.05E-08	413466	ieu-b-5110	rs13417268	G	C	NA	Bipolar disorder bip2021 || id:ieu-b-5110	TRUE	reported	igd
4	2	97416153	-0.0660967	0.0101	4.78E-11	413466	ieu-b-5110	rs4619651	A	G	NA	Bipolar disorder bip2021 || id:ieu-b-5110	TRUE	reported	igd
5	2	166152389	-0.102899	0.0185	2.68E-08	413466	ieu-b-5110	rs17183814	A	G	NA	Bipolar disorder bip2021 || id:ieu-b-5110	TRUE	reported	igd
6	2	193738336	0.0529051	0.0097	4.25E-08	413466	ieu-b-5110	rs2011302	A	T	NA	Bipolar disorder bip2021 || id:ieu-b-5110	TRUE	reported	igd
7	3	36856030	0.0830012	0.0093	6.63E-19	413466	ieu-b-5110	rs9834970	C	T	NA	Bipolar disorder bip2021 || id:ieu-b-5110	TRUE	reported	igd
8	3	52626443	-0.067696	0.0093	3.61E-13	413466	ieu-b-5110	rs2336147	C	T	NA	Bipolar disorder bip2021 || id:ieu-b-5110	TRUE	reported	igd
9	3	70488207	-0.0660967	0.0119	2.64E-08	413466	ieu-b-5110	rs6806239	G	T	NA	Bipolar disorder bip2021 || id:ieu-b-5110	TRUE	reported	igd
10	3	107757060	-0.0515957	0.0094	4.46E-08	413466	ieu-b-5110	rs696366	A	C	NA	Bipolar disorder bip2021 || id:ieu-b-5110	TRUE	reported	igd
11	4	123076007	0.0630996	0.0105	1.86E-09	413466	ieu-b-5110	rs112481526	G	A	NA	Bipolar disorder bip2021 || id:ieu-b-5110	TRUE	reported	igd
12	5	78840610	0.0571949	0.0104	3.64E-08	413466	ieu-b-5110	rs7707252	G	A	NA	Bipolar disorder bip2021 || id:ieu-b-5110	TRUE	reported	igd
13	5	80961069	-0.0603046	0.0105	8.81E-09	413466	ieu-b-5110	rs6887473	A	G	NA	Bipolar disorder bip2021 || id:ieu-b-5110	TRUE	reported	igd
14	5	137712121	0.0593042	0.0108	3.71E-08	413466	ieu-b-5110	rs10043984	T	C	NA	Bipolar disorder bip2021 || id:ieu-b-5110	TRUE	reported	igd
15	5	169289206	-0.0625991	0.0094	2.79E-11	413466	ieu-b-5110	rs10866641	C	T	NA	Bipolar disorder bip2021 || id:ieu-b-5110	TRUE	reported	igd
16	5	7542911	0.0671018	0.0112	1.96E-09	413466	ieu-b-5110	rs28565152	A	G	NA	Bipolar disorder bip2021 || id:ieu-b-5110	TRUE	reported	igd
17	6	98565211	0.0741957	0.0093	1.48E-15	413466	ieu-b-5110	rs1487445	T	C	NA	Bipolar disorder bip2021 || id:ieu-b-5110	TRUE	reported	igd
18	6	166995260	0.0555973	0.0095	4.22E-09	413466	ieu-b-5110	rs10455979	G	C	NA	Bipolar disorder bip2021 || id:ieu-b-5110	TRUE	reported	igd
19	6	26463575	-0.1364	0.0175	5.75E-15	413466	ieu-b-5110	rs34505465	T	G	NA	Bipolar disorder bip2021 || id:ieu-b-5110	TRUE	reported	igd
20	6	32201469	0.0719042	0.0127	1.48E-08	413466	ieu-b-5110	rs41315395	A	C	NA	Bipolar disorder bip2021 || id:ieu-b-5110	TRUE	reported	igd
21	7	140676153	0.0663962	0.0118	1.60E-08	413466	ieu-b-5110	rs10255167	A	G	NA	Bipolar disorder bip2021 || id:ieu-b-5110	TRUE	reported	igd
22	7	11871787	0.0754997	0.0102	1.42E-13	413466	ieu-b-5110	rs113779084	A	G	NA	Bipolar disorder bip2021 || id:ieu-b-5110	TRUE	reported	igd
23	7	105043229	-0.0614995	0.0104	3.47E-09	413466	ieu-b-5110	rs11764361	G	A	NA	Bipolar disorder bip2021 || id:ieu-b-5110	TRUE	reported	igd
24	7	2020995	-0.057004	0.0095	1.90E-09	413466	ieu-b-5110	rs12668848	A	G	NA	Bipolar disorder bip2021 || id:ieu-b-5110	TRUE	reported	igd
25	7	21492589	-0.0582972	0.0094	5.94E-10	413466	ieu-b-5110	rs6954854	A	G	NA	Bipolar disorder bip2021 || id:ieu-b-5110	TRUE	reported	igd
26	7	131870597	0.0532004	0.0097	3.66E-08	413466	ieu-b-5110	rs6946056	C	A	NA	Bipolar disorder bip2021 || id:ieu-b-5110	TRUE	reported	igd
27	8	144993377	0.060196	0.01	1.62E-09	413466	ieu-b-5110	rs6992333	G	A	NA	Bipolar disorder bip2021 || id:ieu-b-5110	TRUE	reported	igd
28	8	9763581	0.089695	0.0135	2.64E-11	413466	ieu-b-5110	rs62489493	G	C	NA	Bipolar disorder bip2021 || id:ieu-b-5110	TRUE	reported	igd
29	8	34152492	0.116096	0.02	6.25E-09	413466	ieu-b-5110	rs2953928	A	G	NA	Bipolar disorder bip2021 || id:ieu-b-5110	TRUE	reported	igd
30	9	141066490	0.0652001	0.0117	2.77E-08	413466	ieu-b-5110	rs62581014	T	C	NA	Bipolar disorder bip2021 || id:ieu-b-5110	TRUE	reported	igd
31	10	18751103	-0.0836976	0.0152	4.10E-08	413466	ieu-b-5110	rs1998820	A	T	NA	Bipolar disorder bip2021 || id:ieu-b-5110	TRUE	reported	igd
32	10	111648659	0.0916987	0.0136	1.63E-11	413466	ieu-b-5110	rs2273738	T	C	NA	Bipolar disorder bip2021 || id:ieu-b-5110	TRUE	reported	igd
33	10	62322034	0.118097	0.0174	1.14E-11	413466	ieu-b-5110	rs10994415	C	T	NA	Bipolar disorder bip2021 || id:ieu-b-5110	TRUE	reported	igd
34	11	79107807	0.081004	0.0147	3.61E-08	413466	ieu-b-5110	rs7108878	G	T	NA	Bipolar disorder bip2021 || id:ieu-b-5110	TRUE	reported	igd
35	11	65890597	-0.0693955	0.0121	9.89E-09	413466	ieu-b-5110	rs10791849	A	T	NA	Bipolar disorder bip2021 || id:ieu-b-5110	TRUE	reported	igd
36	11	61618608	0.072001	0.0097	9.92E-14	413466	ieu-b-5110	rs174592	G	A	NA	Bipolar disorder bip2021 || id:ieu-b-5110	TRUE	reported	igd
37	11	70517927	0.0652001	0.0101	1.24E-10	413466	ieu-b-5110	rs12575685	A	G	NA	Bipolar disorder bip2021 || id:ieu-b-5110	TRUE	reported	igd
38	12	2348844	0.0778967	0.0098	1.87E-15	413466	ieu-b-5110	rs11062170	C	G	NA	Bipolar disorder bip2021 || id:ieu-b-5110	TRUE	reported	igd
39	13	113869045	-0.0659001	0.0112	3.56E-09	413466	ieu-b-5110	rs35306827	A	G	NA	Bipolar disorder bip2021 || id:ieu-b-5110	TRUE	reported	igd
40	14	99719219	0.053	0.0094	1.96E-08	413466	ieu-b-5110	rs2693698	G	A	NA	Bipolar disorder bip2021 || id:ieu-b-5110	TRUE	reported	igd
41	15	85149575	-0.0674998	0.0103	5.01E-11	413466	ieu-b-5110	rs748455	C	T	NA	Bipolar disorder bip2021 || id:ieu-b-5110	TRUE	reported	igd
42	15	38973793	-0.0642041	0.0117	3.83E-08	413466	ieu-b-5110	rs35958438	A	G	NA	Bipolar disorder bip2021 || id:ieu-b-5110	TRUE	reported	igd
43	15	42904904	-0.0821973	0.0138	2.61E-09	413466	ieu-b-5110	rs4447398	C	A	NA	Bipolar disorder bip2021 || id:ieu-b-5110	TRUE	reported	igd
44	16	9958655	0.0586042	0.0104	1.89E-08	413466	ieu-b-5110	rs7201930	C	T	NA	Bipolar disorder bip2021 || id:ieu-b-5110	TRUE	reported	igd
45	16	9230816	-0.0627964	0.0099	2.63E-10	413466	ieu-b-5110	rs28455634	A	G	NA	Bipolar disorder bip2021 || id:ieu-b-5110	TRUE	reported	igd
46	17	1835482	0.0729041	0.0132	3.14E-08	413466	ieu-b-5110	rs4790841	T	C	NA	Bipolar disorder bip2021 || id:ieu-b-5110	TRUE	reported	igd
47	17	38220432	0.0868005	0.0154	1.64E-08	413466	ieu-b-5110	rs61554907	T	G	NA	Bipolar disorder bip2021 || id:ieu-b-5110	TRUE	reported	igd
48	17	42191893	-0.064401	0.0102	2.83E-10	413466	ieu-b-5110	rs228768	T	G	NA	Bipolar disorder bip2021 || id:ieu-b-5110	TRUE	reported	igd
49	20	43760461	-0.0603046	0.0095	1.93E-10	413466	ieu-b-5110	rs6104027	G	A	NA	Bipolar disorder bip2021 || id:ieu-b-5110	TRUE	reported	igd
50	20	48033127	0.0553013	0.0094	4.25E-09	413466	ieu-b-5110	rs237460	T	C	NA	Bipolar disorder bip2021 || id:ieu-b-5110	TRUE	reported	igd
51	20	60865815	0.0546991	0.0095	8.50E-09	413466	ieu-b-5110	rs13044225	G	A	NA	Bipolar disorder bip2021 || id:ieu-b-5110	TRUE	reported	igd
52	22	41153879	-0.0524027	0.0093	2.01E-08	413466	ieu-b-5110	rs5758064	C	T	NA	Bipolar disorder bip2021 || id:ieu-b-5110	TRUE	reported	igd
schizophrenia	chr.exposure	pos.exposure	beta.exposure	se.exposure	pval.exposure	samplesize.exposure	id.exposure	SNP	effect_allele.exposure	other_allele.exposure	eaf.exposure	exposure	mr_keep.exposure	pval_origin.exposure	data_source.exposure
1	1	239198959	0.103895	0.0147	1.53E-12	130644	ieu-b-5102	rs11587347	G	C	0.094	Schizophrenia || id:ieu-b-5102	TRUE	reported	igd
2	1	30427639	-0.064701	0.0094	6.02E-12	130644	ieu-b-5102	rs56335113	G	A	0.697	Schizophrenia || id:ieu-b-5102	TRUE	reported	igd
3	1	73768366	0.0777994	0.0089	2.28E-18	130644	ieu-b-5102	rs12129573	A	C	0.366	Schizophrenia || id:ieu-b-5102	TRUE	reported	igd
4	1	243793012	0.0851005	0.012	1.62E-12	130644	ieu-b-5102	rs145071536	C	T	0.192	Schizophrenia || id:ieu-b-5102	TRUE	reported	igd
5	1	36627542	0.0511038	0.0092	3.08E-08	130644	ieu-b-5102	rs4653164	T	C	0.668	Schizophrenia || id:ieu-b-5102	TRUE	reported	igd
6	1	66331478	0.0484027	0.0088	3.56E-08	130644	ieu-b-5102	rs1892346	A	T	0.564	Schizophrenia || id:ieu-b-5102	TRUE	reported	igd
7	1	98552832	0.102598	0.0108	1.73E-21	130644	ieu-b-5102	rs1198588	T	A	0.788	Schizophrenia || id:ieu-b-5102	TRUE	reported	igd
8	1	150115398	0.0669949	0.0116	7.99E-09	130644	ieu-b-5102	rs12138231	A	T	0.817	Schizophrenia || id:ieu-b-5102	TRUE	reported	igd
9	1	200414959	-0.0535029	0.0089	1.84E-09	130644	ieu-b-5102	rs7515363	T	C	0.619	Schizophrenia || id:ieu-b-5102	TRUE	reported	igd
10	1	2373168	0.062301	0.0091	7.19E-12	130644	ieu-b-5102	rs6673880	G	A	0.495	Schizophrenia || id:ieu-b-5102	TRUE	reported	igd
11	1	8431607	-0.0509972	0.0087	5.75E-09	130644	ieu-b-5102	rs3795310	T	C	0.463	Schizophrenia || id:ieu-b-5102	TRUE	reported	igd
12	1	44100084	-0.0635005	0.0091	2.68E-12	130644	ieu-b-5102	rs11210892	A	G	0.67	Schizophrenia || id:ieu-b-5102	TRUE	reported	igd
13	1	97878068	0.0743034	0.0116	1.30E-10	130644	ieu-b-5102	rs11165867	T	C	0.16	Schizophrenia || id:ieu-b-5102	TRUE	reported	igd
14	1	177276006	0.0744973	0.0107	4.15E-12	130644	ieu-b-5102	rs16851048	C	T	0.195	Schizophrenia || id:ieu-b-5102	TRUE	reported	igd
15	2	199990107	0.0708947	0.0087	4.47E-16	130644	ieu-b-5102	rs1451488	G	A	0.555	Schizophrenia || id:ieu-b-5102	TRUE	reported	igd
16	2	200045258	-0.0648978	0.0087	7.30E-14	130644	ieu-b-5102	rs2167378	T	C	0.439	Schizophrenia || id:ieu-b-5102	TRUE	reported	igd
17	2	212290048	-0.0600033	0.0108	3.02E-08	130644	ieu-b-5102	rs3791710	C	T	0.203	Schizophrenia || id:ieu-b-5102	TRUE	reported	igd
18	2	2327295	0.0540972	0.0097	2.49E-08	130644	ieu-b-5102	rs6715366	A	G	0.267	Schizophrenia || id:ieu-b-5102	TRUE	reported	igd
19	2	79426855	-0.0517002	0.0091	1.47E-08	130644	ieu-b-5102	rs6721531	T	A	0.341	Schizophrenia || id:ieu-b-5102	TRUE	reported	igd
20	2	145183851	-0.0883039	0.0129	8.28E-12	130644	ieu-b-5102	rs13016542	C	T	0.136	Schizophrenia || id:ieu-b-5102	TRUE	reported	igd
21	2	201253769	-0.057004	0.0095	2.36E-09	130644	ieu-b-5102	rs3739118	A	G	0.291	Schizophrenia || id:ieu-b-5102	TRUE	reported	igd
22	2	22749726	-0.0574006	0.0087	5.14E-11	130644	ieu-b-5102	rs12712510	C	T	0.527	Schizophrenia || id:ieu-b-5102	TRUE	reported	igd
23	2	97746526	-0.0963006	0.0172	2.07E-08	130644	ieu-b-5102	rs7575796	G	A	0.094	Schizophrenia || id:ieu-b-5102	TRUE	reported	igd
24	2	156835793	-0.0507026	0.0092	3.39E-08	130644	ieu-b-5102	rs1881046	T	G	0.34	Schizophrenia || id:ieu-b-5102	TRUE	reported	igd
25	2	172956449	-0.0660967	0.0111	2.66E-09	130644	ieu-b-5102	rs62183855	C	A	0.192	Schizophrenia || id:ieu-b-5102	TRUE	reported	igd
26	2	185601420	-0.054403	0.0087	4.29E-10	130644	ieu-b-5102	rs11693094	T	C	0.461	Schizophrenia || id:ieu-b-5102	TRUE	reported	igd
27	2	198274929	-0.0611045	0.0086	1.31E-12	130644	ieu-b-5102	rs12151767	A	G	0.487	Schizophrenia || id:ieu-b-5102	TRUE	reported	igd
28	2	233743109	0.0806029	0.0095	1.49E-17	130644	ieu-b-5102	rs778371	G	A	0.286	Schizophrenia || id:ieu-b-5102	TRUE	reported	igd
29	2	57961602	0.070401	0.0087	4.28E-16	130644	ieu-b-5102	rs13011472	G	C	0.484	Schizophrenia || id:ieu-b-5102	TRUE	reported	igd
30	2	37575381	-0.052896	0.0091	5.35E-09	130644	ieu-b-5102	rs3770754	G	C	0.368	Schizophrenia || id:ieu-b-5102	TRUE	reported	igd
31	2	73837955	0.0603978	0.0102	2.74E-09	130644	ieu-b-5102	rs6546857	G	A	0.232	Schizophrenia || id:ieu-b-5102	TRUE	reported	igd
32	2	162845855	-0.0489997	0.0087	1.48E-08	130644	ieu-b-5102	rs2909457	A	G	0.564	Schizophrenia || id:ieu-b-5102	TRUE	reported	igd
33	3	16875823	0.0579046	0.0089	7.47E-11	130644	ieu-b-5102	rs12489270	C	T	0.375	Schizophrenia || id:ieu-b-5102	TRUE	reported	igd
34	3	63903759	0.0610991	0.0093	4.57E-11	130644	ieu-b-5102	rs6798742	G	A	0.307	Schizophrenia || id:ieu-b-5102	TRUE	reported	igd
35	3	107379837	0.0501992	0.009	2.34E-08	130644	ieu-b-5102	rs167924	G	A	0.631	Schizophrenia || id:ieu-b-5102	TRUE	reported	igd
36	3	17868759	0.0532953	0.0086	6.15E-10	130644	ieu-b-5102	rs1430894	T	C	0.483	Schizophrenia || id:ieu-b-5102	TRUE	reported	igd
37	3	30044778	-0.0483043	0.0088	4.31E-08	130644	ieu-b-5102	rs6549963	C	T	0.416	Schizophrenia || id:ieu-b-5102	TRUE	reported	igd
38	3	52815905	-0.0784044	0.0086	1.23E-19	130644	ieu-b-5102	rs2710323	C	T	0.49	Schizophrenia || id:ieu-b-5102	TRUE	reported	igd
39	3	2547786	0.0781994	0.0116	1.80E-11	130644	ieu-b-5102	rs17194490	T	G	0.161	Schizophrenia || id:ieu-b-5102	TRUE	reported	igd
40	3	71563777	-0.0495994	0.0088	1.53E-08	130644	ieu-b-5102	rs60135207	T	G	0.415	Schizophrenia || id:ieu-b-5102	TRUE	reported	igd
41	3	136398387	0.0577033	0.0088	5.46E-11	130644	ieu-b-5102	rs7634476	G	A	0.586	Schizophrenia || id:ieu-b-5102	TRUE	reported	igd
42	3	36848316	0.0625033	0.0092	9.19E-12	130644	ieu-b-5102	rs9876421	T	C	0.343	Schizophrenia || id:ieu-b-5102	TRUE	reported	igd
43	3	117772036	0.0772051	0.014	3.24E-08	130644	ieu-b-5102	rs1604060	G	A	0.885	Schizophrenia || id:ieu-b-5102	TRUE	reported	igd
44	3	161487491	-0.0501036	0.0087	8.83E-09	130644	ieu-b-5102	rs308697	A	C	0.436	Schizophrenia || id:ieu-b-5102	TRUE	reported	igd
45	3	180733150	-0.0774979	0.0109	1.07E-12	130644	ieu-b-5102	rs7647398	T	C	0.2	Schizophrenia || id:ieu-b-5102	TRUE	reported	igd
46	4	706700	0.050704	0.0089	1.37E-08	130644	ieu-b-5102	rs35734242	C	T	0.426	Schizophrenia || id:ieu-b-5102	TRUE	reported	igd
47	4	23423586	0.0577033	0.0091	2.69E-10	130644	ieu-b-5102	rs215412	A	G	0.328	Schizophrenia || id:ieu-b-5102	TRUE	reported	igd
48	4	31202669	-0.0515957	0.0093	3.07E-08	130644	ieu-b-5102	rs11941714	A	G	0.336	Schizophrenia || id:ieu-b-5102	TRUE	reported	igd
49	4	167974142	-0.0483043	0.0088	4.10E-08	130644	ieu-b-5102	rs1427633	C	G	0.593	Schizophrenia || id:ieu-b-5102	TRUE	reported	igd
50	4	103188709	0.158703	0.0168	2.90E-21	129529	ieu-b-5102	rs13107325	T	C	0.067	Schizophrenia || id:ieu-b-5102	TRUE	reported	igd
51	4	176859992	-0.0712038	0.0105	1.25E-11	130644	ieu-b-5102	rs2333321	G	A	0.792	Schizophrenia || id:ieu-b-5102	TRUE	reported	igd
52	5	45252500	0.0668024	0.0092	4.38E-13	130644	ieu-b-5102	rs10035564	G	A	0.331	Schizophrenia || id:ieu-b-5102	TRUE	reported	igd
53	5	88743219	-0.0657035	0.0104	2.68E-10	130644	ieu-b-5102	rs16867571	G	A	0.235	Schizophrenia || id:ieu-b-5102	TRUE	reported	igd
54	5	137892170	-0.0549994	0.0088	4.66E-10	130644	ieu-b-5102	rs10117	A	G	0.398	Schizophrenia || id:ieu-b-5102	TRUE	reported	igd
55	5	101723875	-0.058401	0.0094	5.72E-10	130644	ieu-b-5102	rs1901512	C	T	0.699	Schizophrenia || id:ieu-b-5102	TRUE	reported	igd
56	5	106766340	-0.0666956	0.0119	2.03E-08	130644	ieu-b-5102	rs187557	T	C	0.848	Schizophrenia || id:ieu-b-5102	TRUE	reported	igd
57	5	152235215	-0.0691995	0.0096	4.55E-13	130644	ieu-b-5102	rs72802868	T	G	0.294	Schizophrenia || id:ieu-b-5102	TRUE	reported	igd
58	5	153680747	0.0536962	0.0088	1.13E-09	130644	ieu-b-5102	rs11740474	T	A	0.415	Schizophrenia || id:ieu-b-5102	TRUE	reported	igd
59	5	139065988	0.0525994	0.0091	7.33E-09	130644	ieu-b-5102	rs9687282	G	T	0.334	Schizophrenia || id:ieu-b-5102	TRUE	reported	igd
60	5	155775075	-0.0487997	0.0086	1.52E-08	130644	ieu-b-5102	rs12652777	C	T	0.522	Schizophrenia || id:ieu-b-5102	TRUE	reported	igd
61	5	60621839	0.0701972	0.0087	5.37E-16	130644	ieu-b-5102	rs4700418	G	C	0.493	Schizophrenia || id:ieu-b-5102	TRUE	reported	igd
62	6	70003389	-0.054403	0.0098	3.35E-08	130644	ieu-b-5102	rs9454727	G	A	0.273	Schizophrenia || id:ieu-b-5102	TRUE	reported	igd
63	6	73155285	-0.0600033	0.0091	4.39E-11	130644	ieu-b-5102	rs2815731	A	C	0.358	Schizophrenia || id:ieu-b-5102	TRUE	reported	igd
64	6	26090270	-0.168696	0.0173	1.54E-22	130644	ieu-b-5102	rs34555420	T	G	0.075	Schizophrenia || id:ieu-b-5102	TRUE	reported	igd
65	6	93077500	0.0663962	0.0099	1.78E-11	130644	ieu-b-5102	rs634940	T	G	0.252	Schizophrenia || id:ieu-b-5102	TRUE	reported	igd
66	6	33796794	0.0532953	0.0088	1.64E-09	130644	ieu-b-5102	rs9461916	C	T	0.594	Schizophrenia || id:ieu-b-5102	TRUE	reported	igd
67	6	84341803	-0.0503033	0.0087	8.05E-09	130644	ieu-b-5102	rs217336	A	C	0.434	Schizophrenia || id:ieu-b-5102	TRUE	reported	igd
68	6	27509493	-0.210504	0.0159	6.55E-40	130644	ieu-b-5102	rs13195636	C	A	0.091	Schizophrenia || id:ieu-b-5102	TRUE	reported	igd
69	6	29748690	-0.0551035	0.0096	8.47E-09	130644	ieu-b-5102	rs1611236	A	G	0.314	Schizophrenia || id:ieu-b-5102	TRUE	reported	igd
70	7	133128127	-0.074003	0.0134	3.49E-08	130644	ieu-b-5102	rs7798283	G	T	0.133	Schizophrenia || id:ieu-b-5102	TRUE	reported	igd
71	7	137072531	-0.0673969	0.009	8.85E-14	130644	ieu-b-5102	rs728055	A	T	0.358	Schizophrenia || id:ieu-b-5102	TRUE	reported	igd
72	7	71770973	-0.0491044	0.0087	1.40E-08	130644	ieu-b-5102	rs1914399	G	C	0.521	Schizophrenia || id:ieu-b-5102	TRUE	reported	igd
73	7	87244960	-0.0487044	0.0086	1.75E-08	130644	ieu-b-5102	rs13233308	T	C	0.484	Schizophrenia || id:ieu-b-5102	TRUE	reported	igd
74	7	2029867	-0.089603	0.0088	2.24E-24	130644	ieu-b-5102	rs58120505	C	T	0.418	Schizophrenia || id:ieu-b-5102	TRUE	reported	igd
75	7	86403263	-0.105098	0.0132	1.57E-15	130644	ieu-b-5102	rs6943762	C	T	0.13	Schizophrenia || id:ieu-b-5102	TRUE	reported	igd
76	7	110056000	-0.0548953	0.0089	6.80E-10	130644	ieu-b-5102	rs6974218	C	A	0.382	Schizophrenia || id:ieu-b-5102	TRUE	reported	igd
77	7	110988593	-0.0622985	0.0093	2.15E-11	130644	ieu-b-5102	rs35426637	T	G	0.324	Schizophrenia || id:ieu-b-5102	TRUE	reported	igd
78	7	24717969	0.0856015	0.0137	4.14E-10	130644	ieu-b-5102	rs79210963	C	T	0.108	Schizophrenia || id:ieu-b-5102	TRUE	reported	igd
79	7	104594253	0.0685037	0.0088	6.19E-15	130644	ieu-b-5102	rs2252074	G	T	0.395	Schizophrenia || id:ieu-b-5102	TRUE	reported	igd
80	7	131619847	0.0641013	0.0111	7.45E-09	130644	ieu-b-5102	rs1593304	G	A	0.801	Schizophrenia || id:ieu-b-5102	TRUE	reported	igd
81	8	27442127	-0.102602	0.0142	4.34E-13	130644	ieu-b-5102	rs73229090	A	C	0.112	Schizophrenia || id:ieu-b-5102	TRUE	reported	igd
82	8	144870701	-0.0537967	0.0091	3.05E-09	130644	ieu-b-5102	rs11136325	A	G	0.579	Schizophrenia || id:ieu-b-5102	TRUE	reported	igd
83	8	33863561	0.1234	0.0222	2.80E-08	130644	ieu-b-5102	rs79445414	C	T	0.04	Schizophrenia || id:ieu-b-5102	TRUE	reported	igd
84	8	60700469	-0.0546965	0.0087	3.85E-10	130644	ieu-b-5102	rs6984242	A	G	0.6	Schizophrenia || id:ieu-b-5102	TRUE	reported	igd
85	8	89283689	-0.0570984	0.0098	6.57E-09	130644	ieu-b-5102	rs1915019	G	A	0.75	Schizophrenia || id:ieu-b-5102	TRUE	reported	igd
86	8	143312933	-0.0749962	0.0087	5.11E-18	130644	ieu-b-5102	rs4129585	C	A	0.562	Schizophrenia || id:ieu-b-5102	TRUE	reported	igd
87	8	17070926	0.0559991	0.0098	1.21E-08	130644	ieu-b-5102	rs4921741	G	A	0.261	Schizophrenia || id:ieu-b-5102	TRUE	reported	igd
88	8	65605878	0.0475949	0.0086	3.48E-08	130644	ieu-b-5102	rs10957321	A	G	0.511	Schizophrenia || id:ieu-b-5102	TRUE	reported	igd
89	8	4180090	0.067305	0.0108	5.07E-10	130644	ieu-b-5102	rs10103330	A	T	0.194	Schizophrenia || id:ieu-b-5102	TRUE	reported	igd
90	8	111580570	0.0722052	0.0116	4.97E-10	130644	ieu-b-5102	rs10086619	G	A	0.161	Schizophrenia || id:ieu-b-5102	TRUE	reported	igd
91	9	77358745	-0.0517002	0.0088	4.87E-09	130644	ieu-b-5102	rs500102	C	T	0.591	Schizophrenia || id:ieu-b-5102	TRUE	reported	igd
92	9	36319928	0.050399	0.0088	1.25E-08	130644	ieu-b-5102	rs2381411	C	T	0.402	Schizophrenia || id:ieu-b-5102	TRUE	reported	igd
93	9	14509105	0.0724954	0.0121	2.11E-09	130644	ieu-b-5102	rs498591	T	A	0.146	Schizophrenia || id:ieu-b-5102	TRUE	reported	igd
94	9	138378856	-0.0696007	0.0126	2.94E-08	130644	ieu-b-5102	rs2078266	G	A	0.829	Schizophrenia || id:ieu-b-5102	TRUE	reported	igd
95	9	22767164	0.0534957	0.0086	5.80E-10	130644	ieu-b-5102	rs505061	A	C	0.488	Schizophrenia || id:ieu-b-5102	TRUE	reported	igd
96	9	101071522	0.0655951	0.0118	2.54E-08	130644	ieu-b-5102	rs3824451	C	T	0.153	Schizophrenia || id:ieu-b-5102	TRUE	reported	igd
97	10	18726326	0.0989036	0.0142	3.33E-12	130644	ieu-b-5102	rs6482437	C	A	0.888	Schizophrenia || id:ieu-b-5102	TRUE	reported	igd
98	10	92789488	-0.0600974	0.0102	4.44E-09	130644	ieu-b-5102	rs61857878	T	A	0.254	Schizophrenia || id:ieu-b-5102	TRUE	reported	igd
99	10	3821561	0.0523992	0.0089	4.37E-09	130644	ieu-b-5102	rs17731	A	G	0.365	Schizophrenia || id:ieu-b-5102	TRUE	reported	igd
100	10	54063083	-0.0524027	0.0093	1.94E-08	130644	ieu-b-5102	rs12771371	A	G	0.311	Schizophrenia || id:ieu-b-5102	TRUE	reported	igd
101	10	104906211	-0.131703	0.0155	1.77E-17	130644	ieu-b-5102	rs11191580	C	T	0.09	Schizophrenia || id:ieu-b-5102	TRUE	reported	igd
102	11	113392994	-0.0704957	0.0092	1.35E-14	130644	ieu-b-5102	rs2514218	T	C	0.344	Schizophrenia || id:ieu-b-5102	TRUE	reported	igd
103	11	81178838	0.0534957	0.0096	2.39E-08	130644	ieu-b-5102	rs72943392	C	G	0.289	Schizophrenia || id:ieu-b-5102	TRUE	reported	igd
104	11	134247187	-0.0522983	0.0094	2.80E-08	130644	ieu-b-5102	rs7113199	C	A	0.704	Schizophrenia || id:ieu-b-5102	TRUE	reported	igd
105	11	57585662	0.0527997	0.0091	6.56E-09	130644	ieu-b-5102	rs708228	T	C	0.329	Schizophrenia || id:ieu-b-5102	TRUE	reported	igd
106	11	130805334	-0.0522034	0.0086	1.52E-09	130644	ieu-b-5102	rs7112616	C	T	0.498	Schizophrenia || id:ieu-b-5102	TRUE	reported	igd
107	11	133827733	-0.0736036	0.0108	9.58E-12	130644	ieu-b-5102	rs3802924	C	A	0.212	Schizophrenia || id:ieu-b-5102	TRUE	reported	igd
108	11	24389235	0.0515038	0.0086	2.40E-09	130644	ieu-b-5102	rs11027839	C	A	0.5	Schizophrenia || id:ieu-b-5102	TRUE	reported	igd
109	11	28642653	-0.0483043	0.0089	4.89E-08	130644	ieu-b-5102	rs4636654	A	G	0.402	Schizophrenia || id:ieu-b-5102	TRUE	reported	igd
110	11	46343189	0.0849045	0.011	1.05E-14	130644	ieu-b-5102	rs12285419	A	C	0.188	Schizophrenia || id:ieu-b-5102	TRUE	reported	igd
111	11	124612932	-0.0704957	0.0092	1.56E-14	130644	ieu-b-5102	rs12293670	G	A	0.34	Schizophrenia || id:ieu-b-5102	TRUE	reported	igd
112	12	2413803	-0.0837987	0.0087	1.04E-21	130644	ieu-b-5102	rs1860002	T	C	0.543	Schizophrenia || id:ieu-b-5102	TRUE	reported	igd
113	12	104631552	0.0555021	0.0098	1.59E-08	130644	ieu-b-5102	rs10861176	A	G	0.737	Schizophrenia || id:ieu-b-5102	TRUE	reported	igd
114	12	110723245	0.0750038	0.0089	3.93E-17	130644	ieu-b-5102	rs4766428	T	C	0.441	Schizophrenia || id:ieu-b-5102	TRUE	reported	igd
115	12	72259954	0.0874988	0.0145	1.59E-09	130644	ieu-b-5102	rs12303743	C	G	0.094	Schizophrenia || id:ieu-b-5102	TRUE	reported	igd
116	12	123650335	-0.0736036	0.0098	4.92E-14	130644	ieu-b-5102	rs1615350	T	C	0.744	Schizophrenia || id:ieu-b-5102	TRUE	reported	igd
117	12	124476873	0.0501992	0.009	2.77E-08	130644	ieu-b-5102	rs12833624	T	C	0.342	Schizophrenia || id:ieu-b-5102	TRUE	reported	igd
118	12	53760710	0.0540022	0.0094	1.03E-08	130644	ieu-b-5102	rs10876446	C	G	0.312	Schizophrenia || id:ieu-b-5102	TRUE	reported	igd
119	12	57682956	-0.130098	0.0162	1.15E-15	130644	ieu-b-5102	rs61937595	T	C	0.092	Schizophrenia || id:ieu-b-5102	TRUE	reported	igd
120	12	95195293	-0.0567961	0.0086	4.43E-11	130644	ieu-b-5102	rs6538539	T	G	0.549	Schizophrenia || id:ieu-b-5102	TRUE	reported	igd
121	13	38860697	0.0494949	0.0088	1.69E-08	130644	ieu-b-5102	rs2455415	T	C	0.413	Schizophrenia || id:ieu-b-5102	TRUE	reported	igd
122	13	74325499	0.0596014	0.0099	1.80E-09	130644	ieu-b-5102	rs12877581	C	G	0.277	Schizophrenia || id:ieu-b-5102	TRUE	reported	igd
123	13	79930079	-0.0611986	0.0088	4.35E-12	130644	ieu-b-5102	rs9318627	C	A	0.4	Schizophrenia || id:ieu-b-5102	TRUE	reported	igd
124	14	72417326	-0.0750982	0.0099	3.88E-14	130644	ieu-b-5102	rs2332700	G	C	0.753	Schizophrenia || id:ieu-b-5102	TRUE	reported	igd
125	14	104255569	0.0665031	0.0091	3.01E-13	130644	ieu-b-5102	rs10873538	G	T	0.334	Schizophrenia || id:ieu-b-5102	TRUE	reported	igd
126	14	30300361	0.0499048	0.0089	2.21E-08	130644	ieu-b-5102	rs1953205	A	T	0.485	Schizophrenia || id:ieu-b-5102	TRUE	reported	igd
127	14	33303540	0.0613011	0.0087	1.86E-12	130644	ieu-b-5102	rs12883788	T	C	0.458	Schizophrenia || id:ieu-b-5102	TRUE	reported	igd
128	14	51655145	0.0517987	0.0094	3.05E-08	130644	ieu-b-5102	rs2999392	T	C	0.691	Schizophrenia || id:ieu-b-5102	TRUE	reported	igd
129	14	99733384	-0.0556996	0.0093	2.21E-09	130644	ieu-b-5102	rs1540840	C	G	0.475	Schizophrenia || id:ieu-b-5102	TRUE	reported	igd
130	15	40567237	0.0630037	0.0097	1.01E-10	130644	ieu-b-5102	rs56205728	A	G	0.287	Schizophrenia || id:ieu-b-5102	TRUE	reported	igd
131	15	83368738	-0.0579953	0.0089	7.27E-11	130644	ieu-b-5102	rs4779050	G	T	0.633	Schizophrenia || id:ieu-b-5102	TRUE	reported	igd
132	15	44080737	0.0584027	0.0097	1.94E-09	130644	ieu-b-5102	rs62018952	C	T	0.726	Schizophrenia || id:ieu-b-5102	TRUE	reported	igd
133	15	61872197	0.0635044	0.0087	2.21E-13	130644	ieu-b-5102	rs35351411	C	A	0.544	Schizophrenia || id:ieu-b-5102	TRUE	reported	igd
134	15	78868398	-0.0815984	0.0102	1.13E-15	130644	ieu-b-5102	rs2456020	T	C	0.241	Schizophrenia || id:ieu-b-5102	TRUE	reported	igd
135	15	91426560	-0.0843044	0.0089	2.79E-21	130644	ieu-b-5102	rs4702	A	G	0.56	Schizophrenia || id:ieu-b-5102	TRUE	reported	igd
136	16	29994922	-0.0670977	0.0087	1.58E-14	130644	ieu-b-5102	rs3814883	T	C	0.467	Schizophrenia || id:ieu-b-5102	TRUE	reported	igd
137	16	58659307	-0.0481995	0.0087	3.00E-08	130644	ieu-b-5102	rs149165	G	T	0.446	Schizophrenia || id:ieu-b-5102	TRUE	reported	igd
138	16	89559297	0.0557982	0.0096	5.77E-09	130644	ieu-b-5102	rs4575535	G	A	0.704	Schizophrenia || id:ieu-b-5102	TRUE	reported	igd
139	16	13753384	0.0665031	0.0101	5.69E-11	130644	ieu-b-5102	rs8055219	A	G	0.229	Schizophrenia || id:ieu-b-5102	TRUE	reported	igd
140	17	12875908	0.0676045	0.0109	5.48E-10	130644	ieu-b-5102	rs73292401	A	T	0.192	Schizophrenia || id:ieu-b-5102	TRUE	reported	igd
141	17	19141582	-0.0830996	0.0139	1.99E-09	130644	ieu-b-5102	rs57433322	G	C	0.122	Schizophrenia || id:ieu-b-5102	TRUE	reported	igd
142	17	44289832	-0.0611986	0.0092	2.64E-11	130644	ieu-b-5102	rs2696466	G	A	0.403	Schizophrenia || id:ieu-b-5102	TRUE	reported	igd
143	18	77578986	0.0773995	0.0108	8.94E-13	130644	ieu-b-5102	rs11664298	A	G	0.193	Schizophrenia || id:ieu-b-5102	TRUE	reported	igd
144	18	27500959	-0.0567016	0.01	1.59E-08	130644	ieu-b-5102	rs9304548	A	C	0.748	Schizophrenia || id:ieu-b-5102	TRUE	reported	igd
145	18	50746748	0.0471964	0.0086	4.59E-08	130644	ieu-b-5102	rs4632195	T	C	0.52	Schizophrenia || id:ieu-b-5102	TRUE	reported	igd
146	18	53200117	0.0698969	0.0086	5.11E-16	130644	ieu-b-5102	rs9636107	G	A	0.471	Schizophrenia || id:ieu-b-5102	TRUE	reported	igd
147	19	11849736	0.112296	0.0179	3.59E-10	130644	ieu-b-5102	rs72986630	T	C	0.068	Schizophrenia || id:ieu-b-5102	TRUE	reported	igd
148	19	50162909	-0.0641009	0.0094	8.29E-12	130644	ieu-b-5102	rs7251	G	C	0.328	Schizophrenia || id:ieu-b-5102	TRUE	reported	igd
149	19	19518316	0.0732053	0.0089	2.80E-16	130644	ieu-b-5102	rs1000237	A	T	0.355	Schizophrenia || id:ieu-b-5102	TRUE	reported	igd
150	19	30987423	0.0598986	0.0101	3.01E-09	130644	ieu-b-5102	rs2053079	G	A	0.237	Schizophrenia || id:ieu-b-5102	TRUE	reported	igd
151	20	37485458	0.0719042	0.0089	8.96E-16	130644	ieu-b-5102	rs4812325	A	G	0.616	Schizophrenia || id:ieu-b-5102	TRUE	reported	igd
152	20	48105317	0.0636962	0.011	7.26E-09	130644	ieu-b-5102	rs11696755	C	T	0.184	Schizophrenia || id:ieu-b-5102	TRUE	reported	igd
153	20	62150128	0.112296	0.0202	2.86E-08	130644	ieu-b-5102	rs113264400	C	T	0.048	Schizophrenia || id:ieu-b-5102	TRUE	reported	igd
154	22	39247750	0.1915	0.0348	3.70E-08	126538	ieu-b-5102	rs6001259	T	C	0.016	Schizophrenia || id:ieu-b-5102	TRUE	reported	igd
155	22	39988175	-0.0509972	0.0086	3.26E-09	130644	ieu-b-5102	rs132582	T	C	0.545	Schizophrenia || id:ieu-b-5102	TRUE	reported	igd
156	22	42370991	0.0655951	0.0086	3.00E-14	130644	ieu-b-5102	rs5751191	C	T	0.501	Schizophrenia || id:ieu-b-5102	TRUE	reported	igd
157	22	50290678	0.0580953	0.0106	4.46E-08	130644	ieu-b-5102	rs8138941	A	G	0.204	Schizophrenia || id:ieu-b-5102	TRUE	reported	igd
158	22	51103091	0.0548998	0.0095	7.44E-09	130263	ieu-b-5102	rs6010045	C	T	0.698	Schizophrenia || id:ieu-b-5102	TRUE	reported	igd
