# Supplementary material for: Mental illness and pulmonary tuberculosis: a bidirectional two-sample Mendelian randomization study
Source: Front Psychiatry. 2024 Apr 29;15:1345863. doi: 10.3389/fpsyt.2024.1345863 (PMC11089237; doi:10.3389/fpsyt.2024.1345863)
Supplement: Supplementary file 2 [file DataSheet_2.csv]

	chr.exposure	pos.exposure	pval.exposure	se.exposure	beta.exposure	samplesize.exposure	id.exposure	SNP	effect_allele.exposure	other_allele.exposure	eaf.exposure	exposure	mr_keep.exposure	pval_origin.exposure	data_source.exposure
1	5	132806558	4.18004e-06	0.0823	0.3789	NA	finn-b-TBC_RESP	rs31343	G	A	0.1033	|| id:finn-b-TBC_RESP	TRUE	reported	igd
2	6	32583979	4.13304e-06	0.0514	0.2367	NA	finn-b-TBC_RESP	rs33915496	G	A	0.381	|| id:finn-b-TBC_RESP	TRUE	reported	igd
3	6	35767429	1.36399e-06	0.1068	0.5161	NA	finn-b-TBC_RESP	rs116751036	G	A	0.06421	|| id:finn-b-TBC_RESP	TRUE	reported	igd
4	7	121604718	4.14696e-06	0.0564	-0.2596	NA	finn-b-TBC_RESP	rs10278079	G	A	0.2578	|| id:finn-b-TBC_RESP	TRUE	reported	igd
5	7	147254044	1.286e-06	0.0828	0.4009	NA	finn-b-TBC_RESP	rs79200236	G	A	0.1022	|| id:finn-b-TBC_RESP	TRUE	reported	igd
6	9	92932590	2.756e-06	0.0633	-0.2969	NA	finn-b-TBC_RESP	rs72756942	A	T	0.1881	|| id:finn-b-TBC_RESP	TRUE	reported	igd
7	11	23674114	3.10499e-06	0.1159	0.5407	NA	finn-b-TBC_RESP	rs117949649	T	C	0.05083	|| id:finn-b-TBC_RESP	TRUE	reported	igd
8	12	129914587	3.10299e-06	0.127	0.5921	NA	finn-b-TBC_RESP	rs145571464	A	T	0.0426	|| id:finn-b-TBC_RESP	TRUE	reported	igd
9	14	47456098	4.652e-06	0.7348	3.3651	NA	finn-b-TBC_RESP	rs1954228	A	T	0.002457	|| id:finn-b-TBC_RESP	TRUE	reported	igd
10	17	5695613	1.08101e-06	0.0492	0.2399	NA	finn-b-TBC_RESP	rs11078587	A	T	0.5236	|| id:finn-b-TBC_RESP	TRUE	reported	igd
